# Supplementary material for: Comparison of different preparation techniques of dried blood spot quality controls in newborn screening for congenital adrenal hyperplasia
Source: PLoS One. 2021 May 20;16(5):e0252091. doi: 10.1371/journal.pone.0252091 (PMC8136632; doi:10.1371/journal.pone.0252091)
Supplement: S1 Table — (XLSX) [file pone.0252091.s002.xlsx]

## Sheet: Data
PREP1	Cort	21Deox	11Deox	4AD	17OHP		PREP2	Cort	21Deox	11Deox	4AD	17OHP		PREP3	Cort	21Deox	11Deox	4AD	17OHP		PREP4	Cort	21Deox	11Deox	4AD	17OHP		PREP5	Cort	21Deox	11Deox	4AD	17OHP
Prep1_30(60) nM	68.9	34.7	29.8	32.2	33.6		Prep2_30(60) nM	61.5	30.4	26.8	29.3	29.7		Prep3_30(60) nM	55.1	26.9	23.5	23.3	23.2		Prep4_30(60) nM	63.8	33.2	28	27.9	29.2		Prep5_30(60) nM	62.4	30.4	26.8	27	28.6
Prep1_30(60) nM	60	32.5	27.6	30.6	29.7		Prep2_30(60) nM	56.1	27.9	25.8	25.4	26		Prep3_30(60) nM	52.8	25.7	23.3	24.2	23.6		Prep4_30(60) nM	62.3	32.3	28.4	28.1	26.1		Prep5_30(60) nM	61.2	29.7	28.8	29.5	29.8
Prep1_30(60) nM	64.3	32.3	27.8	28.5	29.2		Prep2_30(60) nM	61.9	31.2	27.9	31.4	25.7		Prep3_30(60) nM	51.6	28.9	22.2	22.2	21.2		Prep4_30(60) nM	63.8	33.2	28	27.9	29.2		Prep5_30(60) nM	62.4	30.4	26.8	27	28.6
Prep1_30(60) nM	60.8	29.4	27.1	27.6	29.4		Prep2_30(60) nM	60.7	27.4	27.6	27.9	27.3		Prep3_30(60) nM	53.1	28.9	22.2	22.7	21.2		Prep4_30(60) nM	62.3	32.3	28.4	28.1	26.1		Prep5_30(60) nM	61.2	29.7	28.8	29.5	29.8
Prep1_30(60) nM	61.9	30.2	29.6	28.8	33.7		Prep2_30(60) nM	57.3	31.7	25.8	32.3	26		Prep3_30(60) nM	44.2	27.4	21.3	26.6	19.4		Prep4_30(60) nM	53.4	30.7	26.7	31.8	26.1		Prep5_30(60) nM	54.4	31.2	26.1	33.1	25.5
Prep1_30(60) nM	56.2	30.9	26.1	26.7	26.3		Prep2_30(60) nM	53.8	30.4	25.9	32.4	24.7		Prep3_30(60) nM	44.2	23.6	19.6	25.6	18.9		Prep4_30(60) nM	51	28.4	23.9	29.8	23.6		Prep5_30(60) nM	53	29.9	24.7	32.9	24.9
Prep1_30(60) nM	57.9	28.5	25.9	26.3	25.9		Prep2_30(60) nM	47.3	27.2	25.7	28.2	25.9		Prep3_30(60) nM	41.3	24.4	20.9	23.2	19.6		Prep4_30(60) nM	55.6	32.5	28.8	29.9	27.7		Prep5_30(60) nM	46.7	27.1	26.2	27	25.4
Prep1_30(60) nM	61.6	34	27.1	29.1	29.1		Prep2_30(60) nM	50.6	26.4	27.3	29.4	25.8		Prep3_30(60) nM	46.7	23.9	24.9	25.4	21.9		Prep4_30(60) nM	51.6	30	28.9	29.5	24.4		Prep5_30(60) nM	45.3	25.8	24.6	27.3	24.1
Prep1_30(60) nM	64.5	32.9	31.3	30.9	32.1		Prep2_30(60) nM	58.5	31.1	28.2	28.4	25.8		Prep3_30(60) nM	43.1	25	19.4	22.6	19.2		Prep4_30(60) nM	51	27.1	22.5	27.3	25.3		Prep5_30(60) nM	50.3	27.8	23.8	27.4	23.9
Prep1_30(60) nM	56.9	29.1	24.4	29.1	27.6		Prep2_30(60) nM	54.7	28.8	25.1	26.4	25.4		Prep3_30(60) nM	44	23.8	20.9	23	18.2		Prep4_30(60) nM	48.7	27.8	24.7	25.6	26.5		Prep5_30(60) nM	46.7	27.6	24.3	25.7	22.7
Mean	63.5	32.225	28.075	29.725	30.475		Mean	56.24	29.25	26.61	29.11	26.23		Mean	47.61	25.85	21.82	23.88	20.64		Mean	56.35	30.75	26.83	28.59	26.42		Mean	54.36	28.96	26.09	28.64	26.33
SD	4.05545	2.17466	1.18708	2.07425	2.09344		SD	4.78312	1.93348	1.08572	2.36335	1.37764		SD	5.01519	2.05548	1.74916	1.498	1.86202		SD	6.04984	2.30904	2.30268	1.71104	1.8468		SD	6.99702	1.75702	1.77354	2.57259	2.62554
%RSD	6.38653	6.74838	4.22826	6.97812	6.86938		%RSD	8.50483	6.61018	4.0801	8.1187	5.25215		%RSD	10.5339	7.95157	8.01631	6.27303	9.02141		%RSD	10.7362	7.50907	8.58248	5.98476	6.99016		%RSD	12.8716	6.06705	6.79778	8.98251	9.97166
Median	61.2	31.6	27.35	28.95	29.3		Median	56.7	29.6	26.35	28.85	25.85		Median	45.45	25.35	21.75	23.25	20.4		Median	54.5	31.5	28	28.1	26.1		Median	53.7	29.7	26.15	27.35	25.45
Min	56.2	28.5	24.4	26.3	25.9		Min	47.3	26.4	25.1	25.4	24.7		Min	41.3	23.6	19.4	22.2	18.2		Min	48.7	27.1	22.5	25.6	23.6		Min	45.3	25.8	23.8	25.7	22.7
Max	68.9	34.7	31.3	32.2	33.7		Max	61.9	31.7	28.2	32.4	29.7		Max	55.1	28.9	24.9	26.6	23.6		Max	63.8	33.2	28.9	31.8	29.2		Max	62.4	31.2	28.8	33.1	29.8
Nominal conc.	60	30	30	30	30		Nominal conc.	60	30	30	30	30		Nominal conc.	60	30	30	30	30		Nominal conc.	60	30	30	30	30		Nominal conc.	60	30	30	30	30
Deviation (%)	105.833	107.417	93.5833	99.0833	101.583		Deviation (%)	93.7333	97.5	88.7	97.0333	87.4333		Deviation (%)	79.35	86.1667	72.7333	79.6	68.8		Deviation (%)	93.9167	102.5	89.4333	95.3	88.0667		Deviation (%)	90.6	96.5333	86.9667	95.4667	87.7667
PREP1	Cort	21Deox	11Deox	4AD	17OHP		PREP2	Cort	21Deox	11Deox	4AD	17OHP		PREP3	Cort	21Deox	11Deox	4AD	17OHP		PREP4	Cort	21Deox	11Deox	4AD	17OHP		PREP5	Cort	21Deox	11Deox	4AD	17OHP
Prep1_90(180) nM	205	95.2	84.5	99.1	102		Prep2_90(180) nM	195	97	80.3	85	91.2		Prep3_90(180) nM	200	91	73.9	86.6	84.8		Prep4_90(180) nM	197	99.8	79.5	98.6	98.6		Prep5_90(180) nM	217	107	85.5	92.2	98.3
Prep1_90(180) nM	207	99.8	85.8	99.5	97.2		Prep2_90(180) nM	188	92.9	79.1	93.1	90.4		Prep3_90(180) nM	196	84.6	73.3	84.8	79.3		Prep4_90(180) nM	198	102	82.7	94.6	99.5		Prep5_90(180) nM	195	101	85.5	94.6	93
Prep1_90(180) nM	201	103	80.8	97	101		Prep2_90(180) nM	178	93.5	79.6	97.4	88.8		Prep3_90(180) nM	156	83.3	64.9	75.3	59.6		Prep4_90(180) nM	198	102	82.7	94.6	99.5		Prep5_90(180) nM	195	101	85.5	94.6	93
Prep1_90(180) nM	190	102	79.4	88.7	100		Prep2_90(180) nM	177	91.8	82.4	96.6	88.8		Prep3_90(180) nM	168	82	74.5	79.4	67.1		Prep4_90(180) nM	197	99.8	79.5	98.6	98.6		Prep5_90(180) nM	217	107	85.5	92.2	98.3
Prep1_90(180) nM	193	89.9	90.2	89.3	91.6		Prep2_90(180) nM	176	94.7	77.9	107	85.1		Prep3_90(180) nM	155	87.3	70.7	91.4	70.4		Prep4_90(180) nM	170	96.8	76.1	104	83.8		Prep5_90(180) nM	174	99	79.9	104	85.8
Prep1_90(180) nM	183	97.8	82.8	94.8	98.5		Prep2_90(180) nM	170	93	74.9	107	77.1		Prep3_90(180) nM	146	80.8	66.9	85.9	65.3		Prep4_90(180) nM	161	94.7	76.7	102	83.2		Prep5_90(180) nM	166	96.8	74.4	100	84.8
Prep1_90(180) nM	192	89.1	79.4	94.8	99.2		Prep2_90(180) nM	171	96.4	87.3	91.7	95.5		Prep3_90(180) nM	138	77.5	68.4	77.2	67.8		Prep4_90(180) nM	166	91	85.9	98	84.4		Prep5_90(180) nM	166	96.2	87.6	94.2	81.9
Prep1_90(180) nM	183	90.4	78.3	86.2	84.7		Prep2_90(180) nM	165	93.3	87.3	93	93.5		Prep3_90(180) nM	132	73.2	73	76.4	64.5		Prep4_90(180) nM	163	89.2	87.6	97	92		Prep5_90(180) nM	169	99.1	89.7	97.6	88.5
Prep1_90(180) nM	178	91.7	84.3	88.9	91.7		Prep2_90(180) nM	151	83.4	72.8	84.8	85.7		Prep3_90(180) nM	126	68.6	60.8	68.2	57.1		Prep4_90(180) nM	155	88.8	77.9	92.3	86.9		Prep5_90(180) nM	176	96.8	81.3	89.5	88
Prep1_90(180) nM	176	95.2	77.4	93.1	88		Prep2_90(180) nM	165	85.7	81.2	90.3	85		Prep3_90(180) nM	132	66.8	64.1	66	57.2		Prep1_90(180) nM	163	84.1	78	93.1	85.9		Prep5_90(180) nM	177	99	79.5	98.5	89.9
Mean	200.75	100	82.625	96.075	100.05		Mean	173.6	92.17	80.28	94.59	88.11		Mean	154.9	79.51	69.05	79.12	67.31		Mean	176.8	94.82	80.66	97.28	91.24		Mean	185.2	100.29	83.44	95.74	90.15
SD	7.58837	3.46795	3.01814	5.03744	2.06801		SD	12.3846	4.35636	4.67043	7.74072	5.21929		SD	26.1298	7.92513	4.76614	8.17935	9.05127		SD	18.2074	6.27142	3.913	3.77353	7.14535		SD	19.6966	3.89999	4.5683	4.30018	5.49854
%RSD	3.78001	3.46795	3.65282	5.24324	2.06698		%RSD	7.13397	4.72644	5.81767	8.18345	5.92361		%RSD	16.8688	9.96746	6.90245	10.3379	13.4471		%RSD	10.2983	6.61402	4.85123	3.87904	7.83138		%RSD	10.6353	3.88871	5.47495	4.49152	6.09932
Median	191	95.2	81.8	93.95	97.85		Median	173.5	93.15	79.95	93.05	88.8		Median	150.5	81.4	69.55	78.3	66.2		Median	168	95.75	79.5	97.5	89.45		Median	176.5	99.05	85.5	94.6	89.2
Min	176	89.1	77.4	86.2	84.7		Min	151	83.4	72.8	84.8	77.1		Min	126	66.8	60.8	66	57.1		Min	155	84.1	76.1	92.3	83.2		Min	166	96.2	74.4	89.5	81.9
Max	207	103	90.2	99.5	102		Max	195	97	87.3	107	95.5		Max	200	91	74.5	91.4	84.8		Max	198	102	87.6	104	99.5		Max	217	107	89.7	104	98.3
Nominal conc.	180	90	90	90	90		Nominal conc.	180	90	90	90	90		Nominal conc.	180	90	90	90	90		Nominal conc.	180	90	90	90	90		Nominal conc.	180	90	90	90	90
Deviation (%)	111.528	111.111	91.8056	106.75	111.167		Deviation (%)	96.4444	102.411	89.2	105.1	97.9		Deviation (%)	86.0556	88.3444	76.7222	87.9111	74.7889		Deviation (%)	98.2222	105.356	89.6222	108.089	101.378		Deviation (%)	102.889	111.433	92.7111	106.378	100.167

## Sheet: Statistics
30(60) nM
	Cort		21Deox		11Deox		4AD		17OHP
Kruskal-Wallis test	p value		p value		p value		p value		p value
5 groups	0.0007	***	0.0002	***	0.0001	***	0.0002	***	<0,0001	***
	Cort		21Deox		11Deox		4AD		17OHP
Dunn's post hoc test	Adjusted p value		Adjusted p value		Adjusted p value		Adjusted p value		Adjusted p value
Prep1 vs Prep3	0.0002	***	0.0002	***	0.0001	***	0.0012	**	<0,0001	***
Prep2 vs Prep3	0.0994		0.1158		0.0078	**	0.0009	***	0.0157	*
Prep3 vs Prep4	0.0602		0.0017	**	0.0009	***	0.0026	**	0.0047	**
Prep3 vs Prep5	0.3761		0.2606		0.0306	*	0.0068	**	0.0175	*
90(180) nM
	Cort		21Deox		11Deox		4AD		17OHP
Kruskal-Wallis test	p value		p value		p value		p value		p value
5 groups	0.0081	**	<0,0001	***	<0,0001	***	0.0001	***	<0,0001	***
	Cort		21Deox		11Deox		4AD		17OHP
Dunn's post hoc test	Adjusted p value		Adjusted p value		Adjusted p value		Adjusted p value		Adjusted p value
Prep1 vs Prep3	0.0044	**	0.0051	**	0.0009	***	0.025	*	<0,0001	***
Prep2 vs Prep3	>0,9999		0.1532		0.013	*	0.0193	*	0.0285	*
Prep3 vs Prep4	0.8424		0.0071	**	0.0092	**	<0,0001	***	0.003	**
Prep3 vs Prep5	0.1037		<0,0001	***	<0,0001	***	0.0017	**	0.0085	**
Non‑parametric Kruskal-Wallis test and Dunn’s post hoc test.
All other pairwise comparisons in the post-hoc test were non-significant.
